# Supplementary material for: Application of long single-stranded DNA donors in genome editing: generation and validation of mouse mutants
Source: BMC Biol. 2018 Jun 21;16:70. doi: 10.1186/s12915-018-0530-7 (PMC6011369; doi:10.1186/s12915-018-0530-7)
Supplement: Supplementary file 1 — Table S1. Sequences of reagents used in the study. The table shows the sequences of the oligonucleotides and lssDNA donors, primers and TaqMan assays employed in this study. LoxP sites (for all conditional projects) and point mutations (for Gckr and Rims1 project) are underlined. Sequences added for diagnostic (for all conditional projects except Syt7) and silent mutations (for Gckr and Rims1 project) are shown in italics. For the plasmids, sequences flanked by and including homology arms are shown. The ddPCR reference copy counting assay is labelled with VIC. All other ddPCR copy counting assays are labelled with fluorescein amidite (FAM). Copy counting assays labelled as UNIV ddPCR assays recognize both WT and engineered alleles; MUT ddPCR assays recognize engineered allele only. Table S2. Production of founders for conditional alleles. The table shows the numbers of embryos and animals involved in mutagenesis attempts employing the injection of CRISPR/Cas9 reagents and lssDNA donors. Table S3. Generation of conditional alleles employing different donor types. The table shows the numbers of embryos and animals involved in mutagenesis attempts employing the injection of CRISPR/Cas9 reagents and oligonucleotides, plasmids or lssDNA donors. The results of the analysis of the founders obtained from these attempts are also summarized. Table S4. Generation of a Rims1R655H point mutation. Further genotype screening data for this project are shown in Additional file 18: Figure S16 and Additional file 19: Figure S17. Table S5. Analysis of the Rims1R655H project. The table details the results of screening of five positive F0 animals obtained for the generation of a Rims1R655H point mutation and the subsequent characterization of the F1 animals obtained from mating of these F0 animals to WT mice. Table S6. Nomenclature of new mouse lines established in the course of the study. (XLS 81 kb) [file 12915_2018_530_MOESM1_ESM.xls]

## Sheet: Table S1
Table S1: Sequences of reagents used in the study
Reagent name	Function	Sequence
Syt7_flox_lssODN	lssDNA donor	GGAAAGAGTCCAGGAAGGTTCTGGCACTTTCTCTAGATCTGTAGGGCCCCTTTACCTGGTTGTTCCAGAGCAATGTACCTCTGAGTGTCATAAGGTGGGAATAACTTCGTATAATGTATGCTATACGAAGTTATAAAGCCTGTGGTCAGCTTGTTGACTTCTCTCATCTCCTGGGACCAATCAACAGGCGTGTGTGCGCGTGGGAGTCTAGCGTGTGTGTGCATCTTACATGCCTGCATGCCTGTGCGCTCGCAGGCGTGGGTTTGTCCATGTTTCTAAACTGCAGCCACACAGGCGGGACGGATCAGTGGGAGCAGCAACCAGCCTCACCTTCAAATAGAAAGGTCTCATTCCAGTGCGGGTTTAGATTCTTCCGCTTCACCTTGGTCTCCAGTTTGT…
Syt7_5_1	gRNA	CCGTGGATGATATAGTTTAC (PAM:AGG)
Syt7_5_2	gRNA	CCTGTAAACTATATCATCCA (PAM:CGG)
Syt7_3_1	gRNA	TTGAGGGGGGAGACTGTTAC (PAM:AGG)
Syt7_3_2	gRNA	GGGGGAGACTGTTACAGGCT (PAM:AGG)
Geno_Syt7_F1	primer	ACTCAACCCTTCCTTGTGGC
Geno_Syt7_R1	primer	AAAGGCCAGCAACAGACCAT
Geno_Syt7_F2	primer	CCCCCTTCCGTTTCCAATGA
Geno_Syt7_R2	primer	CTCAGAGATCTTGCGTGCCT
Syt7_RNA_R	primer	GGAAAGAGTCCAGGAAGGTT
Syt7_UNIV_copy_counting_forward	ddPCR primer	GGGCCGAATCCAGTTCAGT
Syt7_UNIV_copy_counting_reverse	ddPCR primer	CCTTGGCTGGCAGCTCTT
Syt7_UNIV_copy_counting_probe	ddPCR probe	TGGCTACAACTTCCAAGAGTCCACA
pUC18_Ikzf2_Tm1a	plasmid	CCAGAGTTAAAACTAAACACTACAAGATAGTTACATCCTTGAACTAGAGAAAGTACCTGTGAGATGGCGCAACGCAATTAATGATAACTTCGTATAGCATACATTATACGAAGTTATGGTCTGAGCTCGCCATCAGTTCACCTATAAAAAAAGTGTGAGTCCTTTTCTGTAGTATAAGAATAGCAATGCTGCTACCTGCCCATGGGATGGTCAAATATGTATATACTCATAAAATGGTTGAACTATCCAATGAAGCTCTCCTATACCTTTTGAACCTTTATCATATTATTGCTATATTAAGAACTGTGGAAACGGAATCCCAAACTTCTTTCCTGACATGCTATTCAGATTTGAGGCTGGAAGTCAAGACCCAGGCTACTTTCTGCTTCCCAACAATCT…
Ikzf2donor_5'.	ssODN donor	CCAGAGTTAAAACTAAACACTACAAGATAGTTACATCCTTGAACTAGAGAAAGTACCTGTGAGATGGCGCAACGCAATTAATGATAACTTCGTATAGCATACATTATACGAAGTTATGGTCTGAGCTCGCCATCAGTTCACCTATAAAAAAAGTGTGAGTCCTTTTCTGTAGTATAAGAATAGCAATGCTGCTACCTGCC
Ikzf2donor_3'.	ssODN donor	TGTCACTCTGCGGAATGGATGGAAATGATACGCTAAGTCAATCCGTACTGTGTTCAATGCGAGATGGCGCAACGCAATTAATGATAACTTCGTATAGCATACATTATACGAAGTTATGGTCTGAGCTCGCCATCAGTTCAACAAGCTCATTTGTTTCACTCAGCTCTGTGGCCTTTCTGCAGGTCATTAACTAAGTCTTA
Ikzf2_flox_lssDNA	lssDNA donor	CCGCACATGCTTTTCATTCTTATTAACTTTAAAAATGCAAACTTAAAAACATGTAAGACTTAGTTAATGACCTGCAGAAAGGCCACAGAGCTGAGTGAAACAAATGAGCTTGTGAAGAAGTGAAGGGCCGCCGGCGATAACTTCGTATAATGTATGCTATACGAAGTTATGCATTGAACACAGTACGGATTGACTTAGCGTATCATTTCCATCCATTCCGCAGAGTGACAGTGGACGGAAAAGAAGTGGAGGTTACAGAGAATAACAAGTGTTTTTAAATTCCTTTTAAATCACAGCAAATTCTGTAAAGCTGGAAATGCAGAGTGATGAAGAGTGTGACAGGCAGCCCCTGAGCCGTGAGGATGAGATCAGGGGCCACGATGAGGGGAGCAGCCTAGA…
Ikzf2_#5'4	gRNA	GATCAGTCTTTGCCTACCTA (PAM:AGG)
Ikzf2_#5'8	gRNA	ATCCAGGAAGTGGACTAAAA (PAM:TGG)
Ikzf2_#3'3	gRNA	GCTGTCGTCCCTCTCACCAA (PAM:AGG)
Ikzf2_#3'6	gRNA	GGAGTACTCTTGGTGAACAA (PAM:AGG)
Geno_Ikzf2_F1	primer	CAGGCTTTTCCCTCACCGAA
Geno_Ikzf2_R1	primer	ATGAGGGGAGCAGCCTAGAA
Geno_Ikzf2_F2	primer	AGGCAGTCATCAGGTTACGC
Geno_Ikzf2_R2	primer	CATTTCGGTTGACAGCCTCG
Geno_Ikzf2_F3	primer	CTATCAAAAGCTCTGAGTAGGTCT
Geno_Ikzf2_R3	primer	CAGCCTCGCATGCTCCATA
Geno_Ikzf2_LoxPF	primer	TCTGCTCCAGAGAGCGATC
Geno_Ikzf2_LoxPR	primer	AAGAAGTGAAGGGCCGCCG
Ikzf2_RNA_R	primer	CCGCACATGCTTTTCATTC
Ikzf2_UNIV_copy_counting_forward	ddPCR primer	CACAGGCAGTCATCAGGTTACG
Ikzf2_UNIV_copy_counting_reverse	ddPCR primer	TGTGGCATGGTTTGCATTGG
Ikzf2_UNIV_copy_counting_probe	ddPCR probe	TCAGCTGCTTACCAGTGTGACTCC
Syt4_flox_lssDNA	lssDNA donor	AATTCAGTTACTCTGAACTGAAACACTTTAATAACATATGCTAAGAGACACACACATGAATTTTAAAGTCGCAGCCTTTTTCAAACTATTTTAATAGAAACGCCGGCGATAACTTCGTATAATGTATGCTATACGAAGTTATGGATTAAACTTCCTTTTGCCTTCTCTATTCTCTTGTTCTCAGCTTACTATTACCCACAGTAATTAAGGATAATGTGTACCAACTCATCATTTGAATGAAAATACCATAGATATTTTTTAAAACTATACTAAATATTCCTTATAGATACTTGAATGCTTATATAATTACCTTAGCATTTCTCTTGATGATCTCTCTAGTCATTAACATTTTTCCATCTGATAATTCAATCCCTGAAAGAGGAATCAGGACTTCTCCAA…
Syt4_5_1	gRNA	TATCTGAGTTAAACAAAGCC (PAM:AGG)
Syt4_5_2	gRNA	CATGTGAAGTATTCTCACCC (PAM:TGG)
Syt4_3_1	gRNA	TTATACATCATTTATGTAAC (PAM:AGG)
Syt4_3_2	gRNA	ATCCACAATTGAAATGCTCA (PAM:AGG)
Geno_Syt4_F1	primer	CCTTTTCATCACAGCTCACAAT
Geno_Syt4_R1	primer	GTTGTTTTCTTAAGTTGCGGCATT
Geno_Syt4_F2	primer	GTTTACCTTTTCATCACAGCTCACA
Geno_Syt4_R2	primer	CTTAAGTTGCGGCATTAGAACA
Geno_Syt4_F3	primer	AAAGCTGGCAGCTCTTCTG
Geno_Syt4_R3	primer	TTTCTCCTCTGACGTGAGG
Geno_Syt4_F4	primer	CTAGAAAGCCCCAAAATGTGACAA
Geno_Syt4_R4	primer	GTCGGTTGGGAGGATTGACT
Syt4 LoxP F	primer	AGTTAAACAAAGGCGATCGC
Syt4 LoxP R2	primer	ACTATTTTAATAGAAACGCCGG
Syt4_Tm1c_RNA_R	primer	AATTCAGTTACTCTGAACTGAAAC
Syt4_UNIV_copy_counting_forward	ddPCR primer	TGGAGGAGATGACAAGAGTGAAG
Syt4_UNIV_copy_counting_reverse	ddPCR primer	GGTCAAGATGCAGGGAAAGGTT
Syt4_UNIV_copy_counting_probe	ddPCR probe	TGAAGGGTAAAGCCGCTCTGC
pUC18_USP45_tm1a	plasmid	CCAGGGCCAGCTGCCCAGAGGCAGCCCTGCCCATGTGTGCTGAGCCCTCACATCAATCATGAGATGGCGCAACGCAATTAATGATAACTTCGTATAGCATACATTATACGAAGTTATGGTCTGAGCTCGCCATCAGTTCAGACTCCAGCCTGTGTCAAACTGATTAACCAGCACACCTGCTAACAGTAGTTCTTTCATCTAGAGAGAAAATGTTTTCATTTTGTCACATATTATTCAGTAGGTCTAACGTGCCAGCACGTCAGTTATGCTGTCAGTGTGAATCATGTGAAGAAAGCAGTAGCTGAGAGTCTGTGGTCAGTTTGTTCAGAATGTTTGAAAGAGAGAAGATTCTGCGATGGACAGCCAGTACTGCCTGCTGATGTTTGGTTGTGCCTCAAG…
USP45_flox_lssDNA	lssDNA donor	AGGCTGGCCTTGGACTCAGAGACCCACCTGCCTCTGCCTCCAGAGTTACAGAGATTAAAGACATGTGCCACAACTTTCTATTTCAGTAGAAAATTCCCTTCGCCGGCGATAACTTCGTATAATGTATGCTATACGAAGTTATAGGCAATACTGACAACCTGAATTTGATCCCTGGGGCACACAAATAGAGAACAAACTCCAGGAAACTAAATGTGCAATGAATCTATTTTAAGGCCTATATCTAACCAAGTCCAATTCACACAAGGCATTTTAAAGGTAACAGAAGACATACATATAAATATCTTTCTTACCTGCAAACCACACTTGAGGCACAACCAAACATCAGCAGGCAGTACTGGCTGTCCATCGCAGAATCTTCTCTCTTTCAAACATTCTGAA…
USP45_#5.4	gRNA	TGGCGCGTAGGCAAGTCTGT (PAM:AGG)
USP45_#3.2	gRNA	TCAGTGAGTGAGGCACCTAC (PAM:AGG)
USP45_#3.7	gRNA	CCATCTCACCAGCCCTAATA (PAM:AGG)
USP45_#5.9	gRNA	AGAGGCGGGAACTAACACAA (PAM:AGG)
USP45_#5.10	gRNA	GGGAACTAACACAAAGGCCG (PAM:TGG)
Geno_USP45_F1	primer	TTCAGTCCTGAGCGAGGAGG
Geno_USP45_R1	primer	ACCAAACATCAGCAGGCAGT
Geno_USP45_F2	primer	GTGCCAGCACGTCAGTTATG
Geno_USP45_R2	primer	TTCCTGATGGCTTTGGGAGT
Geno_USP45_R3	primer	TGAGACAGGGTTTCTCTGTG
Geno_USP45_LoxP_F	primer	AAAGTCAGGGCAGGCGATC
Geno_USP45_LoxP_R	primer	TAGAAAATTCCCTTCGCCGG
USP45_Tm1c_RNA_R	primer	AGGCTGGCCTTGGACTCAGAG
Rapgef5_flox_lssDNA	lssDNA donor	AAGGCATGAAAGCATTATAGCATTCATTGTCCTCTGTCATTACATTGCATGATGTAAAGGAATTTAATTACTTTAATCATCAGCTTTGATCTCTTTCCTACCGCCGGCGATAACTTCGTATAATGTATGCTATACGAAGTTATCACTGTATGCTAAATAGACTGTAATATAAATGCTTCAAGATATGGTGATGTTTTTCTGCATTCTATTGCAAGCATCCTGAAGTACCCTCAGTGCACACCGGCACTGATGTATGAAATACCCCCAAAGGGCTACAATCTCCCTCCAGCCCATGAGAGATTACTCACCAGACTTTCTTGCTTTCAAAGCAATAACAGCCGCCAGCTCTCTCTGCACCTAAGAAAATATTAGGGAAAGAAATCATATTAGAATAAGAAA…
Rapgef5_5.1	gRNA	AATGCAAACTAGCATCCTCA (PAM:GGG)
Rapgef5_5.2	gRNA	AACCCTAGAAGCACTGAGGT (PAM:GGG)
Rapgef5_3.1	gRNA	CTATTTAGCATACAGTGTTA (PAM:TGG)
Rapgef5_3.2	gRNA	ATTAATAGTCTAGTGAAAGT (PAM:AGG)
Geno_Rapgef5_F1	primer	CACAAAGAGTTTGCGCCTTGA
Geno_Rapgef5_R1	primer	ATGTTTGCTATGGAATGTCTTTGA
Rapgef5_LoxP_F	primer	TAGTCCCACCCACCTGCGAT
Rapgef5_LoxP_R	primer	TTGATCTCTTTCCTACCGCC
Rapgef5_RNA_R	primer	AAGGCATGAAAGCATTATAGC
Rapgef5_WT_copy_counting_forward	ddPCR primer	CGCCTGTAGCAAGAGTTCATTG
Rapgef5_WT_copy_counting_reverse	ddPCR primer	CCCTGAGGATGCTAGTTTGCAT
Rapgef5_WT_copy_counting_probe	ddPCR probe	CCACCTCAGTGCTTCTAGGGTTGC
Cx3cl1_flox_lssDNA	lssDNA donor	AGCTCCTCCACCTCCTCTCACCCTGCTGCTACCCATCTCCTGCTGGAGTCTGGATCCTGCTCTAGTAGGCCACTTCCCTCAACCTCCCCCATGGGATCTAACTGATGGCGAGCTCAGACCCGCCGGCGATAACTTCGTATAATGTATGCTATACGAAGTTATCATCCAGGAAACCATTTCCCACCTCTGTTGTTTACCACTGATCTTAAGGTCAGCGAGGAGATAGCCTGTGGGCCTGAAACAAGGCCCACACTTACTAAGGCCTTTGGCAGGAAGCCCAGGGTGAGGAGGGGGAGAGGGAGGGCTGGAATGTCCTAGGGCCTCTGGGGGTTGAAAGGGATACCTACACAATGGCACGCTTGCCGCAGGACTCCTGGTTTAGCTGATAGCGGATGAGCA…
Cx3cl1_5_1	gRNA	CAATGCCGTAGGGGTGGAAC (PAM:AGG)
Cx3cl1_5_2	gRNA	CATAGCGGGGAGAGGAATCT (PAM:AGG)
Cx3cl1_3_1	gRNA	TGGATGGCTCACCGTGGTTC (PAM:AGG)
Cx3cl1_3_2	gRNA	CCTCCCCCATGGGATCTAGT (PAM:GGG)
Geno_Cx3cl1_F1	primer	ACAACGCAGGCCGATAGAAA
Geno_Cx3cl1_R1	primer	ACTCGGGACTGAGCAAACAG
Geno_Cx3cl1_F2	primer	GAACACAGGGGGATCTGCTC
Geno_Cx3cl1_R2	primer	ATCATTTCCTGCACGGCTGA
Cx3cl1_RNA_R	primer	AGCTCCTCCACCTCCTCTCA
Geno_Cx3cl1_R3	primer	ACTGACTGAGCCTGTTTCCTC
Geno_Int_Cx3cl1_F4	primer	TGTCTGGCAGGTTATCACGG
Geno_Int_Cx3cl1_R4	primer	GCTGACCTGGATCCACAGAG
Cx3cl1_UNIV_copy_counting_forward	ddPCR primer	CGGCATGACGAAATGCGAAATC
Cx3cl1_UNIV_copy_counting_reverse	ddPCR primer	GCAGGACTCCTGGTTTAGCT
Cx3cl1_UNIV_copy_counting_probe	ddPCR probe	TGTGCGACAAGATGACCTCACGA
6430573F11Rik_flox_lssDNA	lssDNA donor	TTGTTAACATGAAACCTGAATAATCCCCTTTGTGTCAGGAGGATCTGACCTGATCTCAATATAGCAAAGTACATTTTCAATGAGTAGGCGCACTGATGGCGAGCTCAGACCCGCCGGCGATAACTTCGTATAATGTATGCTATACGAAGTTATAAATAACACAATAACAGCCTGAAAGTTGAAAGTTAAAACCGCTTACATATCATAACTGTATTAGGCAGGAGTCAAATAAGTCATGCGACAGAGTGTGTATATTTTAAATTTAGACAAAATGCATTGCATAGACCTCTATACAGAATGGACATTGAGTCATGTGAGTTGTCTGATTGTGGGTTTTTTTTTTTTCATGGCAAAGTATGAAAGCCTGGCTGCCTTACCTCCTATGGAGATGATAGCATC…
6430573F11Rik_5_1	gRNA	GCTATTAACCTAAGAATGTG (PAM:TGG)
6430573F11Rik_5_2	gRNA	TTAGGTTAATAGCAGGTACA (PAM:AGG)
6430573F11Rik_3_1	gRNA	TGTTTCGCTACATGCAAGAA (PAM:GGG)
6430573F11Rik_3_2	gRNA	CTTGCATGTAGCGAAACACA (PAM:TGG)
Geno_6430573F11Rik_F1	primer	CCTTGAGCCCAGGAGTTCAG
Geno_6430573F11Rik_R1	primer	ATCTGGGACCAGGTAGGGTC
Geno_6430573F11Rik_F2	primer	GACAACGACCCCTCATGGTT
Geno_6430573F11Rik_R2	primer	TCTCATGCATCTGTGCGTGT
Geno_6430573F11Rik_F3	primer	ACCCACCTCTGGGACCTAAT
Geno_6430573F11Rik_R3	primer	CGAAGCCCTGGTCCCTAAAG
6430573F11Rik_RNA_R	primer	TTGTTAACATGAAACCTGAATA
6430573F11Rik_UNIV_copy_counting_forward	ddPCR primer	GGTAGAGATTGCCCGGAATAGAG
6430573F11Rik_UNIV_copy_counting_reverse	ddPCR primer	CGAAGCCCTGGTCCCTAAAG
6430573F11Rik_UNIV_copy_counting_probe	ddPCR probe	TGTGAAGTCATGGTATGTGACAACCTTA
6430573F11Rik_MUT_copy_counting_forward	ddPCR primer	GGTCTGAGCTCGCCATCAG
6430573F11Rik_MUT_copy_counting_reverse	ddPCR primer	CCCTTTGTGTCAGGAGGATCTG
6430573F11Rik_MUT_copy_counting_probe	ddPCR probe	TGCGCCTACTCATTGAAAATGTACTTTGC
Acvr2b_flox_lssDNA	lssDNA donor	AGTCTGGATTACATACTGAAATCCTGTCTCCAAAAAAATAAAAAGGAGTCCAATAAAGGGATTCATTCTCTGGCCTCCACACACAGACCTGTGCGTACACACTGATGGCGAGCTCAGACCCGCCGGCGATAACTTCGTATAATGTATGCTATACGAAGTTATGAACCCAAAACCAACATGGCGTCTGACCCTAATCCTCTGATGGACTCTCAGTACTGAATCAGAATCCTGGACAGTCGACTGCCCCATGGAAAGACACTCCCGCTTGGACCACAGTGAGAGAAGATGGCCTGGAGACCCCCAAAAGCTCACCTGAAGTGGGAAGATCTTCACAGCCACAAAGTCGTTCATGAGCTGAGCTTTCCAAACGCAGCCAAAGCGGCCCCGAGCCTTGATCTC…
Acvr2b_5_1	gRNA	AAGGGTCACTTTTCTCAGAC (PAM:AGG)
Acvr2b_5_2	gRNA	GGTCACTTTTCTCAGACAGG (PAM:AGG)
Acvr2b_3_1	gRNA	CATACACAACACGGAAGTAA (PAM:TGG)
Acvr2b_3_2	gRNA	TGCAAACTGCATACACAACA (PAM:CGG)
Geno_Acvr2b_F1	primer	GTGCCAGTGGATTGAGGTGC
Geno_Acvr2b_R1	primer	AAGTAGAGAGCCAGGTTTGGTG
Geno_Acvr2b_F2	primer	AGGCACTACCCAGAATCCCA
Geno_Acvr2b_R2	primer	CAGCCCGCCCACTCTAAC
Geno_Acvr2b_F3	primer	GCTAAGTCAGCGCTCTTTCC
Geno_Acvr2b_R3	primer	TTCTAGCATCTGGGAGGTGG
Acvr2b_RNA_R	primer	AGTCTGGATTACATACTGAAATCCTGTC
Geno_Acvr2b_F4	primer	GGGTTCCTCTTCCAGAACGG
Geno_Acvr2b_R4	primer	CCAGCCCCTGGACACAGT
Acvr2b_MUT_copy_counting_forward	ddPCR primer	GTCGACTGTCCAGGATTCTGATTC
Acvr2b_MUT_copy_counting_reverse	ddPCR primer	CGGCGATAACTTCGTATAATGTATGC
Acvr2b_MUT_copy_counting_probe	ddPCR probe	TGAGAGTCCATCAGAGGATTAGGGTCA
Inpp5k_flox_ssDNA	lssDNA donor	TAGCAAGTGCTACACTCAAGAGATTTCATGCTGGGCAGTAAGGAGAGACCAGAGGGTAGGCCAGGAATAAGACTGAGAAAACATCTAGGTGTGAAGCTAAACTGATGGCGAGCTCAGACCCGCCGGCGATAACTTCGTATAATGTATGCTATACGAAGTTATAGCCAAGTGTAGTGTGAGCTTTAAACCTTTTGATGAATGGAAAAGAACATGAAAAGCCAAGTGGAAGAAAGAGGAGTACATCAGACAAACACTTAGCTGCATGGGAGAAAGGGAAACGCATCAGACAAGCGACTCAAGTCAGCGCAGGTGAAACACATTCCTCCACTGCCCAGAAATTTAACTTACCTTGACAAAGTTCAGTGGGGAAAGCATATCCATGAAGAGACTGCTCCATGG…
Inpp5k_5_1	gRNA	TGCCAGGTACTGCCAGCTAT (PAM:GGG)
Inpp5k_5_2	gRNA	GGTTTACAGTCGCCCATAGC (PAM:TGG)
Inpp5k_3_1	gRNA	CTAGGTGTGAAGCTAACCCC (PAM:TGG)
Inpp5k_3_2	gRNA	AGTCTGAGCGATGAGTCCAG (PAM:GGG)
Geno_Inpp5k_F1	primer	GCAGGATTTGTTGTGTGCCA
Geno_Inpp5k_R1	primer	TTCGGATCTTGGAGAGCCC
Inpp5k_RNA_R	primer	TAGCAAGTGCTACACTCAAGAG
Inpp5k_UNIV_copy_counting_forward	ddPCR primer	AGCAAGCTGGGCATAGTGAG
Inpp5k_UNIV_copy_counting_reverse	ddPCR primer	GGCTGGCCTCAACTCCTTA
UPL_Probe 29	ddPCR probe	GGCAGAAG
LoxP F	primer	ATCCGGGGGTACCGCGTCGAG
LoxP R	primer	ACTGATGGCGAGCTCAGACC
Gckrdonor_20	ssODN donor	TGTTCCAGAAGGCCTGGCTGCACCACACCAGGTCTGCTCCCCAGTGCCAGACACTCACTAGCAAACTCTGCCCCACTGTGCTGTGCACCAGGGCCTGGATGTTCCAACTCTTCTCCCTCA
Gckrdonor_2	ssODN donor	CAGAAAGGGTGAGGGAGAAGAGTTGGAACATCCAGGCCCTCGTGCACAGCACAGTGGGGCAGTCCTTGCTAGTGAGTGTCTGGCACTGGGGAGCAGACCTGGTGTGGTGCAGCCAGGCCTTCTGGAACAA
Gckrdonor_3	ssODN donor	GAGGGAGAAGAGTTGGAACATCCAGGCCCTCGTGCACAGCACAGTGGGGCAGTCCTTGCTAGTGAGTGTCTGGCACTGGGGAGCAGACCTGGTGTGGTGCAGCCAGGCCTTCTGGAACAAACCACACTGT
Gckr_P446L_lssDNA	lssDNA donor	ACATTTCCTTCTCATCCCCGCCTACCTGAACGTAGCTCCCTTCATAATCGAAGAAAAGAAGTGGCCATGTGATGCTGATGAGCGAGGGAAAGAGCTTCTTCAAAGGAGCCTGAGGAGAACGAGATGAACAGTGTGGTTTGTTCCAGAAGGCCTGGCTGCACCACACCAGGTCTGCTCCCCAGTGCCAGACACTCACTAGCAAGGACTGCCCCACTGTGCTGTGCACCAGGGCCTGAATATTCCAACTCTTCTCCCTCACCCTTTCTGCCAGGGCCTGTACTTCTGCGAGGTTATCTGGATAGGATAGGAGACATCGTAGTTAAAAGACTGGGCTAGGAA
Gckr_sgRNA_20	gRNA	GTGCCAGACACTCACTGGCA (PAM:AGG)
Gckr_sgRNA_3	gRNA	GAGTTGGAACATCCAGGCCC (PAM:TGG)
Gckr_sgRNA_5.2	gRNA	GGAGAAGAGTTGGAACATCC (PAM:AGG)
Gckr_sgRNA_3.1	gRNA	GAGGGAAAGAGCTTCTTTAG (PAM:AGG)
Gckr_sgRNA_3.2	gRNA	TTATGAAGGGAGCTACGTTC (PAM:AGG)
Geno_Gckr_F1	primer	GCCATTTCCTAGCCCAGTCTT
Geno_Gckr_R1	primer	GGGCTTTGGACTCCTCTCCT
Geno_GckrP446L_F2	primer	CAACTAAAACCAGAAGGGCTGTA
Geno_GckrP446L_R2	primer	TCCTAGACAGAACTGAACCCTG
Gckr_RNA_R	primer	ACATTTCCTTCTCATCCCCG
Gckr_UNIV_copy_counting_forward	ddPCR primer	CTAGCCCAGTCTTTTAACTACGATGTC
Gckr_UNIV_copy_counting_reverse	ddPCR primer	CAACTCTTCTCCCTCACCCTTTCTG
Gckr_UNIV_copy_counting_probe	ddPCR probe	CCTATCCAGATAACCTCGCAGAAGTACA
Rims1donor_#1	ssODN	AGTTGACACTGTATACATCACCTCTCCTAGAAATTCACTCTCCTCGTCCTGTACTCTTGGTTGATCCCACACAGTAATTTCTAACATTCGCTCTCGAAAATCTCGATGATGTACGTGTGAGTAGACAAATGTTTGATTCCATTTTGGCTCTAGAAGTTTCTTTACCG
Rims1donor_3	ssODN	GTATACATCACCTCTCCTAGAAATTCACTCTCCTCGTCCTGTACTCTTGGCTGGTCCCACACGGTGATTTCTAACATTCGCTCTCGAAAATCTCGATGATGTACGTGTGAGTAGACAAATGTTTGATTCCATTTTGGCTCTAGAAG
Rims1donor_4	ssODN	ACAAGAGTAAAAGAAGAACCAAAACGGTAAAGAAACTTCTAGAGCCAAAATGGAATCAAACATTTGTCTACTCACACGTACATCATCGAGATTTTCGAGAGCGAATGTTAGAAATCACCGTGTGGGACCAGCCAAGAGTACAGGACGAGG
Rims1_R655H_long_ssDNA	LssDNA Donor	TGCAGCAAAAGCCGCAGTAAACAGGTTCAGTTGACACTGTATACATCACCTCTCCTAGAAATTCACTCTCCTCGTCCTGTACTCTTGGCTGGTCCCACACGGTGATTTCTAACATTCGCTCTCGAAAATCTCGATGATGTACGTGTGAGTAGACAAATGTTTGGTTCCACTTTGGCTCTAGAAGTTTCTTTACCGTTTTGGTTCTTCTTTTACTCTTGTCGCTGAAACGTAAAGATGTGTCCTCAATGAGCAAGCCAGACACTGATGACA
Rims1_#1	gRNA	CCTCGTCCTGTACTCTTGGC (PAM:TGG)
Rims1_#9	gRNA	GAATGTTAGAAATTACTGTG (PAM:TGG)
Rims1_5.2	gRNA	ACAAATGTTTGATTCCATTT (PAM:TGG)
Geno_Rims1_F1	primer	GGACACATCTTTACGTTTCAGC
Geno_Rims1_R1	primer	GCAGCAAAAGCCGCAGTA
Geno_Rims1_F2	primer	AAGATGGACAAAGGGCAGAAACA
Geno_Rims1_R2	primer	TTCTCCGTGGATATGCCGCC
Geno_Rims1_F3	primer	AAGAGAATCCACTATGTGTGTGTA
Geno_Rims1_R3	primer	GGCAACATAATTACTCTCCGCT
Rims1_RNA_R	primer	TGCAGCAAAAGCCGCAGTAAAC
Rims1_F	primer	AGCTTTCTCCGTGGATATGCCG
Rims1_R	primer	GTCGTGAATCTCAAGCAGGACCTG
Rims1_MUT_copy_counting_forward	ddPCR primer	TCTAGAGCCAAAGTGGAACCAAAC
Rims1_MUT_copy_counting_reverse	ddPCR primer	CTGGTCCCACACGGTGATTTC
Rims1_MUT_copy_counting_probe	ddPCR probe	TGTCTACTCACACGTACATCATCGAGA
Dot1l_copy_counting_forward	ddPCR reference assay primer	GCCCCAGCACGACCATT
Dot1l_copy_counting_reverse	ddPCR reference assay primer	TAGTTGGCATCCTTATGCTTCATC
Dot1l_copy_counting_probe	ddPCR reference assay probe	CCAGCTCTCAAGTCG

## Sheet: Table S2
Table S2: Production of founders for conditional alleles.
Gene name	lssDNA donor size (bases)	Injection session	Embryo injected and transferred	F0 born and biopsied at weaning	Percentage of live weaners per transfered embryo	Numbers of cKO founders	Percentage of cKO founders per F0 analysed
Syt7	1149	1	138	17	0.123188	2	0.117647
Ikzf2	1107	1	132	17	0.128788	1	0.0588235
		2	58	6	0.103448	0	0
Syt4	1567	1	136	26	0.191176	0	0
		2	150	40	0.266667	1	0.025
Usp45	914	1	170	19	0.111765	1	0.0526316
		2	45	6	0.133333	0	0
Rapgef5	899	1	170	30	0.176471	1	0.0333333
Cx3cl1	1035	1	90	3	0.0333333	0	0
		2	187	16	0.0855615	3	0.1875
6430573F11Rik	1189	1	195	9	0.0461538	0	0
		2	200	21	0.105	2	0.0952381
		3	120	28	0.233333	0	0
		4	80	5	0.0625	0	0
Acvr2b	1889	1	192	11	0.0572917	0	0
Inpp5k	1394	1	165	4	0.0242424	0	0
		2	203	21	0.103448	2	0.0952381

## Sheet: Table S3
Table S3: Generation of conditional alleles employing different donor types.
Gene name	Donor type	Embryos injected & transferred	F0 biopsied	Mutation	cKO alleles	Illegitimate repair	Deletions	Indels
Ikzf2	plasmid	27	0	-	-	-	-	-
	plasmid	40	5	4	0	0	0	4
	2 ssODNs	65	8	3	0	1	0	3
	2 ssODNs	17	0	-	-	-	-	-
	2 ssODNs	43	3	1	0	0	0	1
	lssDNA	132	18	5	1	1	3	5
	lssDNA	58	6	4	0	1	3	4
Usp45	plasmid	71	4	3	0	0	3	1
	lssDNA	170	19	7	1	0	2	11
	lssDNA	45	6	1	0	1	0	1

## Sheet: Table S4
Table S4: Generation of a Rims1R655H point mutation.
						F0 with
Attempt number	Donor type	Guide ID(s)	Donor ID	Embryos transferred	F0 biopsied	mutation	correct mutation	SM only	SM only and rearranged	NHEJ alleles
1	ssODN	1	Rims1donor_1	58	6 (10%)	0	0	0	0	0
2	ssODN	1	Rims1donor_1	109	7 (6%)	3	0	2	0	2
3	ssODN	9	Rims1donor_3	49	23 (47%)	3	0	0	0	3
4	ssODN	9	Rims1donor_3	120	29 (24%)	8	0	4	2	2
5	ssODN	9	Rims1donor_4	30	6 (20%)	2	0	0	0	2
6	ssODN	9	Rims1donor_4	68	18 (26%)	4	0	1	1	3
7	ssODN	9	Rims1donor_4	38	8 (21%)	5	0	2	1	3
8	ssODN	9	Rims1donor_4	122	20 (16%)	3	0	1	0	3
9	ssODN	9	Rims1donor_4	75	25 (33%)	4	0	3	0	2
10	ssODN	9	Rims1donor_4	135	13 (10%)	8	1	3	1	5
1	lssDNA	5.2, 9	Rims1_R655H_lss	125	18 (14%)	12	1	2	1	11
2	lssDNA	5.2, 9	Rims1_R655H_lss	35	4 (11%)	4	2	2	0	3
3	lssDNA	5.2, 9	Rims1_R655H_lss	81	17 (21%)	7	1	0	6	2

## Sheet: Table S5
Table S5: Analysis of the Rims1R655H project.
Founder ID	Allele 1	Allele 2	Allele 3	F1 animal ID	PCR and sequencing outcome	Copy Number	Allele 1	Allele 2
ODN-Rims1R655H-151	Legitimate repair	NHEJ	n.d.	151.1a	WT	n.d.	WT	WT?(b)
				151.1b	Illegitimate repair	n.d.	WT	Illegitimate repair
				151.1c	WT	n.d.	WT	WT?(b)
				151.1d	WT	n.d.	WT	WT?(b)
				151.1e	Illegitimate repair	n.d.	WT	Illegitimate repair
				151.1f	WT	n.d.	WT	WT?(b)
				151.1g	Illegitimate repair	n.d.	WT	Illegitimate repair
				151.2a	Illegitimate repair	n.d.	WT	Illegitimate repair
				151.2b	WT	n.d.	WT	WT?(b)
				151.2c	WT	n.d.	WT	WT?(b)
				151.2d	WT	n.d.	WT	WT?(b)
				151.2e	WT	n.d.	WT	WT?(b)
				151.2f	WT	n.d.	WT	WT?(b)
				151.4a	Illegitimate repair	n.d.	WT	Illegitimate repair
				151.4b	Illegitimate repair	n.d.	WT	Illegitimate repair
				151.4c	WT	n.d.	WT	WT?(b)
				151.4d	WT	n.d.	WT	WT?(b)
				151.4e	Illegitimate repair	n.d.	WT	Illegitimate repair
lss-Rims1R655H-2	Legitimate repair	WT	n.d.	2.1a	Illegitimate repair	n.d.	WT	Illegitimate repair
				2.1b	WT	n.d.	WT	WT?(b)
				2.1c	WT	n.d.	WT	WT?(b)
				2.1d	WT	n.d.	WT	WT?(b)
				2.1e	Legitimate repair	n.d.	WT	Legitimate repair
				2.1f	Legitimate repair	n.d.	WT	Legitimate repair
lss-Rims1R655H-20(c)	Legitimate repair	WT	Deletion	-	-	-	-	-
lss-Rims1R655H-21	Legitimate repair	Illegitimate repair	Deletion	21.1a	Illegitimate repair	n.d.	WT	Illegitimate repair
				21.1b	Illegitimate repair	n.d.	WT	Illegitimate repair
				21.1c	Illegitimate repair	n.d.	WT	Illegitimate repair
				21.1d	Illegitimate repair	n.d.	WT	Illegitimate repair
				21.1e	Illegitimate repair	n.d.	WT	Illegitimate repair
				21.1f	Legitimate repair	n.d.	WT	Legitimate repair
				21.1g	Illegitimate repair	n.d.	WT	Illegitimate repair
				21.1h	Illegitimate repair	n.d.	WT	Illegitimate repair
				21.1i	Illegitimate repair	n.d.	WT	Illegitimate repair
lss-Rims1R655H-36	Legitimate repair	WT		36.1a	Legitimate repair	1.03 ± 0.05d	WT	Legitimate repair
				36.1b	Legitimate repair	0.97 ± 0.04d	WT	Legitimate repair
				36.1c	Legitimate repair	0.95 ± 0.04d	WT	Legitimate repair
				36.1d	Legitimate repair	0.97 ± 0.04d	WT	Legitimate repair
				36.1e	Legitimate repair	1.01 ± 0.05d	WT	Legitimate repair
				36.1f	WT	0.01 ± 0.01d	WT	WT?(b)
				36.1g	Legitimate repair	0.96 ± 0.03d	WT	Legitimate repair

## Sheet: Table S6
Table S6: Mouse lines available from Harwell derived from the projects detailed
Gene name	Modification description	Colony name	Official allele name
Syt7	cKO: floxed ENSMUSE00000225700	H-Syt7-TM1C-EM1-B6N	Syt7em1(IMPC)H
	KO allele: deletion of ENSMUSE00000225700	H-Syt7-DEL1001INS4-EM2-B6N	Syt7em2(IMPC)H
	KO allele: deletion of ENSMUSE00000225700	H-Syt7-DEL599-EM3-B6N	Syt7em3(IMPC)H
Ikzf2	cKO: floxed ENSMUSE00000264347	H-Ikzf2-TM1C-EM1-B6N	Ikzf2em1(IMPC)H
	KO allele: deletion of ENSMUSE00000264347	H-Ikzf2-DEL890-EM2-B6N	Ikzf2em2(IMPC)H
	KO allele: deletion of ENSMUSE00000264347	H-Ikzf2-DEL876-EM3-B6N	Ikzf2em3(IMPC)H
Syt4	cKO: floxed ENSMUSE00000140318	H-Syt4-TM1C-EM1-B6N	Syt4em1(IMPC)H
	KO allele: deletion of ENSMUSE00000140318	H-Syt4-DEL1376-EM2-B6N	Syt4em2(IMPC)H
Rapgef5	KO allele: deletion of ENSMUSE00000438034	H-Rapgef5-DEL748-EM1-B6N	Rapgef5em1(IMPC)H
Cx3cl1	cKO: floxed ENSMUSE00001312139	H-Cx3cl1-FLOX-EM1-B6N	Cx3cl1em1H
6430573F11Rik	KO allele: deletion of ENSMUSE00001075283	H-6430573F11Rik-DEL925-EM1-B6N	6430573F11Rikem1(IMPC)H
