# Supplementary material for: Application of long single-stranded DNA donors in genome editing: generation and validation of mouse mutants
Source: BMC Biol. 2018 Jun 21;16:70. doi: 10.1186/s12915-018-0530-7 (PMC6011369; doi:10.1186/s12915-018-0530-7)
Supplement: Supplementary file 16 — The file contains the raw sequencing data obtained from the founders generated for the GckrP446L point mutation. (ZIP 14449 kb) [file 12915_2018_530_MOESM16_ESM.zip]

Archive with 121 entries (120 files):
- Gckr F0 data/
- Gckr F0 data/GckrP446L_lss_10_Gckr_R1.ab1
- Gckr F0 data/GckrP446L_lss_11_Gckr_R1.ab1
- Gckr F0 data/GckrP446L_lss_11_Gckr_R2.ab1
- Gckr F0 data/GckrP446L_lss_12_Gckr_R1.ab1
- Gckr F0 data/GckrP446L_lss_13_Gckr_R1.ab1
- Gckr F0 data/GckrP446L_lss_13_Gckr_R2.ab1
- Gckr F0 data/GckrP446L_lss_14_Gckr_R1.ab1
- Gckr F0 data/GckrP446L_lss_15_Gckr_R1.ab1
- Gckr F0 data/GckrP446L_lss_15_Gckr_R2.ab1
- Gckr F0 data/GckrP446L_lss_16_Gckr_R1.ab1
- Gckr F0 data/GckrP446L_lss_17_Gckr_R1.ab1
- Gckr F0 data/GckrP446L_lss_18_Gckr_R1.ab1
- Gckr F0 data/GckrP446L_lss_19_Gckr_R1.ab1
- Gckr F0 data/GckrP446L_lss_19_Gckr_R2.ab1
- Gckr F0 data/GckrP446L_lss_1_Gckr_R1.ab1
- Gckr F0 data/GckrP446L_lss_20_Gckr_R1.ab1
- Gckr F0 data/GckrP446L_lss_21_Gckr_R1.ab1
- Gckr F0 data/GckrP446L_lss_21_Gckr_R2.ab1
- Gckr F0 data/GckrP446L_lss_22_Gckr_R1.ab1
- Gckr F0 data/GckrP446L_lss_2_Gckr_R1.ab1
- Gckr F0 data/GckrP446L_lss_2_Gckr_R2.ab1
- Gckr F0 data/GckrP446L_lss_3_Gckr_R1.ab1
- Gckr F0 data/GckrP446L_lss_4_Gckr_R1.ab1
- Gckr F0 data/GckrP446L_lss_5_Gckr_R1.ab1
- Gckr F0 data/GckrP446L_lss_6_Gckr_R1.ab1
- Gckr F0 data/GckrP446L_lss_6_Gckr_R2.ab1
- Gckr F0 data/GckrP446L_lss_7_Gckr_R1.ab1
- Gckr F0 data/GckrP446L_lss_7_Gckr_R2.ab1
- Gckr F0 data/GckrP446L_lss_8_Gckr_R1.ab1
- Gckr F0 data/GckrP446L_lss_9_Gckr_R1.ab1
- Gckr F0 data/GckrP446L_ODN_10_Gckr_F1.ab1
- Gckr F0 data/GckrP446L_ODN_11_Gckr_F1.ab1
- Gckr F0 data/GckrP446L_ODN_12_Gckr_F1.ab1
- Gckr F0 data/GckrP446L_ODN_13_Gckr_F1.ab1
- Gckr F0 data/GckrP446L_ODN_14_Gckr_F1.ab1
- Gckr F0 data/GckrP446L_ODN_15_Gckr_F1.ab1
- Gckr F0 data/GckrP446L_ODN_16_Gckr_F1.ab1
- Gckr F0 data/GckrP446L_ODN_17_Gckr_F1.ab1
- Gckr F0 data/GckrP446L_ODN_18_Gckr_F1.ab1
- Gckr F0 data/GckrP446L_ODN_19_Gckr_F1.ab1
- Gckr F0 data/GckrP446L_ODN_1_Gckr_F1.ab1
- Gckr F0 data/GckrP446L_ODN_20_Gckr_F1.ab1
- Gckr F0 data/GckrP446L_ODN_21_Gckr_F1.ab1
- Gckr F0 data/GckrP446L_ODN_22_Gckr_F1.ab1
- Gckr F0 data/GckrP446L_ODN_23_Gckr_F1.ab1
- Gckr F0 data/GckrP446L_ODN_24_Gckr_F1.ab1
- Gckr F0 data/GckrP446L_ODN_25_Gckr_F1.ab1
- Gckr F0 data/GckrP446L_ODN_26_Gckr_F1.ab1
- Gckr F0 data/GckrP446L_ODN_27_Gckr_F1.ab1
- Gckr F0 data/GckrP446L_ODN_28_Gckr_F1.ab1
- Gckr F0 data/GckrP446L_ODN_29_Gckr_F1.ab1
- Gckr F0 data/GckrP446L_ODN_2_Gckr_F1.ab1
- Gckr F0 data/GckrP446L_ODN_30_Gckr_F1.ab1
- Gckr F0 data/GckrP446L_ODN_31_Gckr_F1.ab1
- Gckr F0 data/GckrP446L_ODN_32_Gckr_F1.ab1
- Gckr F0 data/GckrP446L_ODN_33_Gckr_F1.ab1
- Gckr F0 data/GckrP446L_ODN_34_Gckr_F1.ab1
- Gckr F0 data/GckrP446L_ODN_35_Gckr_F1.ab1
- Gckr F0 data/GckrP446L_ODN_36_Gckr_F1.ab1
- Gckr F0 data/GckrP446L_ODN_37_Gckr_F1.ab1
- Gckr F0 data/GckrP446L_ODN_38_Gckr_F1.ab1
- Gckr F0 data/GckrP446L_ODN_39_Gckr_F1.ab1
- Gckr F0 data/GckrP446L_ODN_3_Gckr_F1.ab1
- Gckr F0 data/GckrP446L_ODN_40_Gckr_F1.ab1
- Gckr F0 data/GckrP446L_ODN_41_Gckr_F1.ab1
- Gckr F0 data/GckrP446L_ODN_42_Gckr_F1.ab1
- Gckr F0 data/GckrP446L_ODN_43_Gckr_F1.ab1
- Gckr F0 data/GckrP446L_ODN_44_Gckr_F1.ab1
- Gckr F0 data/GckrP446L_ODN_45_Gckr_F1.ab1
- Gckr F0 data/GckrP446L_ODN_46_Gckr_F1.ab1
- Gckr F0 data/GckrP446L_ODN_47_Gckr_F1.ab1
- Gckr F0 data/GckrP446L_ODN_48_Gckr_F1.ab1
- Gckr F0 data/GckrP446L_ODN_49_Gckr_F1.ab1
- Gckr F0 data/GckrP446L_ODN_4_Gckr_F1.ab1
- Gckr F0 data/GckrP446L_ODN_50_Gckr_F1.ab1
- Gckr F0 data/GckrP446L_ODN_51_Gckr_F1.ab1
- Gckr F0 data/GckrP446L_ODN_52_Gckr_F1.ab1
- Gckr F0 data/GckrP446L_ODN_53_Gckr_F1.ab1
- Gckr F0 data/GckrP446L_ODN_54_Gckr_F1.ab1
- Gckr F0 data/GckrP446L_ODN_55_Gckr_F1.ab1
- Gckr F0 data/GckrP446L_ODN_56_Gckr_F1.ab1
- Gckr F0 data/GckrP446L_ODN_57_Gckr_F1.ab1
- Gckr F0 data/GckrP446L_ODN_58_Gckr_F1.ab1
- Gckr F0 data/GckrP446L_ODN_59_Gckr_F1.ab1
- Gckr F0 data/GckrP446L_ODN_5_Gckr_F1.ab1
- Gckr F0 data/GckrP446L_ODN_60_Gckr_F1.ab1
- Gckr F0 data/GckrP446L_ODN_61_Gckr_F1.ab1
- Gckr F0 data/GckrP446L_ODN_62_Gckr_F1.ab1
- Gckr F0 data/GckrP446L_ODN_63_Gckr_F1.ab1
- Gckr F0 data/GckrP446L_ODN_64_Gckr_F1.ab1
- Gckr F0 data/GckrP446L_ODN_65_Gckr_F1.ab1
- Gckr F0 data/GckrP446L_ODN_66_Gckr_F1.ab1
- Gckr F0 data/GckrP446L_ODN_67_Gckr_F1.ab1
- Gckr F0 data/GckrP446L_ODN_68_Gckr_F1.ab1
- Gckr F0 data/GckrP446L_ODN_69_Gckr_F1.ab1
- Gckr F0 data/GckrP446L_ODN_6_Gckr_F1.ab1
- Gckr F0 data/GckrP446L_ODN_70_Gckr_F1.ab1
- Gckr F0 data/GckrP446L_ODN_71_Gckr_F1.ab1
- Gckr F0 data/GckrP446L_ODN_72_Gckr_F1.ab1
- Gckr F0 data/GckrP446L_ODN_73_Gckr_F1.ab1
- Gckr F0 data/GckrP446L_ODN_74_Gckr_F1.ab1
- Gckr F0 data/GckrP446L_ODN_75_Gckr_R1.ab1
- Gckr F0 data/GckrP446L_ODN_76_Gckr_R1.ab1
- Gckr F0 data/GckrP446L_ODN_77_Gckr_R1.ab1
- Gckr F0 data/GckrP446L_ODN_78_Gckr_R1.ab1
- Gckr F0 data/GckrP446L_ODN_79_Gckr_R1.ab1
- Gckr F0 data/GckrP446L_ODN_7_Gckr_F1.ab1
- Gckr F0 data/GckrP446L_ODN_80_Gckr_R1.ab1
- Gckr F0 data/GckrP446L_ODN_81_Gckr_R1.ab1
- Gckr F0 data/GckrP446L_ODN_82_Gckr_R1.ab1
- Gckr F0 data/GckrP446L_ODN_83_Gckr_R1.ab1
- Gckr F0 data/GckrP446L_ODN_84_Gckr_R1.ab1
- Gckr F0 data/GckrP446L_ODN_85_Gckr_R1.ab1
- Gckr F0 data/GckrP446L_ODN_86_Gckr_R1.ab1
- Gckr F0 data/GckrP446L_ODN_87_Gckr_R1.ab1
- Gckr F0 data/GckrP446L_ODN_88_Gckr_R1.ab1
- Gckr F0 data/GckrP446L_ODN_89_Gckr_R1.ab1
- Gckr F0 data/GckrP446L_ODN_8_Gckr_F1.ab1
- Gckr F0 data/GckrP446L_ODN_90_Gckr_R1.ab1
- Gckr F0 data/GckrP446L_ODN_9_Gckr_F1.ab1
