# Supplementary material for: Application of long single-stranded DNA donors in genome editing: generation and validation of mouse mutants
Source: BMC Biol. 2018 Jun 21;16:70. doi: 10.1186/s12915-018-0530-7 (PMC6011369; doi:10.1186/s12915-018-0530-7)
Supplement: Supplementary file 20 — The file contains the raw sequencing data obtained from the founders generated for the Rims1R655H point mutation. (ZIP 21747 kb) [file 12915_2018_530_MOESM20_ESM.zip]

Archive with 195 entries (194 files):
- Rims1 F0 data/
- Rims1 F0 data/Rims1_lss_10_Rims_F2.ab1
- Rims1 F0 data/Rims1_lss_11_Rims_F2.ab1
- Rims1 F0 data/Rims1_lss_12_Rims_F2.ab1
- Rims1 F0 data/Rims1_lss_13_Rims_F2.ab1
- Rims1 F0 data/Rims1_lss_14_Rims_F2.ab1
- Rims1 F0 data/Rims1_lss_15_Rims_F2.ab1
- Rims1 F0 data/Rims1_lss_16_Rims_F2.ab1
- Rims1 F0 data/Rims1_lss_17_Rims_F2.ab1
- Rims1 F0 data/Rims1_lss_18_Rims_F2.ab1
- Rims1 F0 data/Rims1_lss_19_Rims_F2.ab1
- Rims1 F0 data/Rims1_lss_1_Rims_F2.ab1
- Rims1 F0 data/Rims1_lss_20_Rims_F2.ab1
- Rims1 F0 data/Rims1_lss_21_Rims_F2.ab1
- Rims1 F0 data/Rims1_lss_22_Rims_F2.ab1
- Rims1 F0 data/Rims1_lss_23_Rims1_R2.ab1
- Rims1 F0 data/Rims1_lss_24_Rims1_R2.ab1
- Rims1 F0 data/Rims1_lss_25_Rims1_R2.ab1
- Rims1 F0 data/Rims1_lss_26_Rims1_R2.ab1
- Rims1 F0 data/Rims1_lss_27_Rims1_R2.ab1
- Rims1 F0 data/Rims1_lss_28_Rims1_R2.ab1
- Rims1 F0 data/Rims1_lss_29_Rims1_R2.ab1
- Rims1 F0 data/Rims1_lss_2_Rims_F2.ab1
- Rims1 F0 data/Rims1_lss_30_Rims1_R2.ab1
- Rims1 F0 data/Rims1_lss_31_Rims1_R2.ab1
- Rims1 F0 data/Rims1_lss_32_Rims1_R2.ab1
- Rims1 F0 data/Rims1_lss_33_Rims1_R2.ab1
- Rims1 F0 data/Rims1_lss_34_Rims1_R2.ab1
- Rims1 F0 data/Rims1_lss_35_Rims1_R2.ab1
- Rims1 F0 data/Rims1_lss_36_Rims1_R2.ab1
- Rims1 F0 data/Rims1_lss_37_Rims1_R2.ab1
- Rims1 F0 data/Rims1_lss_38_Rims1_R2.ab1
- Rims1 F0 data/Rims1_lss_39_Rims1_R2.ab1
- Rims1 F0 data/Rims1_lss_3_Rims_F2.ab1
- Rims1 F0 data/Rims1_lss_4_Rims_F2.ab1
- Rims1 F0 data/Rims1_lss_5_Rims_F2.ab1
- Rims1 F0 data/Rims1_lss_6_Rims1_F2.ab1
- Rims1 F0 data/Rims1_lss_7_Rims1_F2.ab1
- Rims1 F0 data/Rims1_lss_8_Rims_F2.ab1
- Rims1 F0 data/Rims1_lss_9_Rims_F2.ab1
- Rims1 F0 data/Rims1_ODN_100_Rims1_F1.ab1
- Rims1 F0 data/Rims1_ODN_101_Rims1_F1.ab1
- Rims1 F0 data/Rims1_ODN_102_Rims1_F1.ab1
- Rims1 F0 data/Rims1_ODN_103_Rims1_F1.ab1
- Rims1 F0 data/Rims1_ODN_104_Rims1_F1.ab1
- Rims1 F0 data/Rims1_ODN_105_Rims1_F1.ab1
- Rims1 F0 data/Rims1_ODN_106_Rims1_F1.ab1
- Rims1 F0 data/Rims1_ODN_107_Rims1_F1.ab1
- Rims1 F0 data/Rims1_ODN_108_Rims1_F1.ab1
- Rims1 F0 data/Rims1_ODN_109_Rims1_F1.ab1
- Rims1 F0 data/Rims1_ODN_10_Rims1_F1.ab1
- Rims1 F0 data/Rims1_ODN_110_Rims1_F1.ab1
- Rims1 F0 data/Rims1_ODN_111_Rims1_F1.ab1
- Rims1 F0 data/Rims1_ODN_112_Rims1_F1.ab1
- Rims1 F0 data/Rims1_ODN_113_Rims1_F1.ab1
- Rims1 F0 data/Rims1_ODN_114_Rims1_F1.ab1
- Rims1 F0 data/Rims1_ODN_115_Rims1_F1.ab1
- Rims1 F0 data/Rims1_ODN_116_Rims1_F1.ab1
- Rims1 F0 data/Rims1_ODN_117_Rims1_F1.ab1
- Rims1 F0 data/Rims1_ODN_118_Rims1_F1.ab1
- Rims1 F0 data/Rims1_ODN_119_Rims1_F1.ab1
- Rims1 F0 data/Rims1_ODN_11_Rims1_F1.ab1
- Rims1 F0 data/Rims1_ODN_120_Rims1_F1.ab1
- Rims1 F0 data/Rims1_ODN_121_Rims1_F1.ab1
- Rims1 F0 data/Rims1_ODN_122_Rims1_F1.ab1
- Rims1 F0 data/Rims1_ODN_123_Rims1_F1.ab1
- Rims1 F0 data/Rims1_ODN_124_Rims1_F1.ab1
- Rims1 F0 data/Rims1_ODN_125_Rims1_F1.ab1
- Rims1 F0 data/Rims1_ODN_126_Rims1_F1.ab1
- Rims1 F0 data/Rims1_ODN_127_Rims1_F1.ab1
- Rims1 F0 data/Rims1_ODN_128_Rims1_F1.ab1
- Rims1 F0 data/Rims1_ODN_129_Rims1_F1.ab1
- Rims1 F0 data/Rims1_ODN_12_Rims1_F1.ab1
- Rims1 F0 data/Rims1_ODN_130_Rims1_F1.ab1
- Rims1 F0 data/Rims1_ODN_131_Rims1_F1.ab1
- Rims1 F0 data/Rims1_ODN_132_Rims1_F1.ab1
- Rims1 F0 data/Rims1_ODN_133_Rims1_F1.ab1
- Rims1 F0 data/Rims1_ODN_134_Rims1_F1.ab1
- Rims1 F0 data/Rims1_ODN_135_Rims1_F1.ab1
- Rims1 F0 data/Rims1_ODN_136_Rims1_F1.ab1
- Rims1 F0 data/Rims1_ODN_137_Rims1_F1.ab1
- Rims1 F0 data/Rims1_ODN_138_Rims1_F1.ab1
- Rims1 F0 data/Rims1_ODN_139_Rims1_F1.ab1
- Rims1 F0 data/Rims1_ODN_13_Rims1_F1.ab1
- Rims1 F0 data/Rims1_ODN_140_Rims1_F1.ab1
- Rims1 F0 data/Rims1_ODN_141_Rims1_F1.ab1
- Rims1 F0 data/Rims1_ODN_142_Rims1_F1.ab1
- Rims1 F0 data/Rims1_ODN_143_Rims1_F1.ab1
- Rims1 F0 data/Rims1_ODN_144_Rims1_F1.ab1
- Rims1 F0 data/Rims1_ODN_145_Rims1_F1.ab1
- Rims1 F0 data/Rims1_ODN_146_Rims1_F1.ab1
- Rims1 F0 data/Rims1_ODN_147_Rims1_F1.ab1
- Rims1 F0 data/Rims1_ODN_148_Rims1_F1.ab1
- Rims1 F0 data/Rims1_ODN_149_Rims1_F1.ab1
- Rims1 F0 data/Rims1_ODN_14_Rims1_F1.ab1
- Rims1 F0 data/Rims1_ODN_150_Rims1_F1.ab1
- Rims1 F0 data/Rims1_ODN_151_Rims1_F1.ab1
- Rims1 F0 data/Rims1_ODN_152_Rims1_F1.ab1
- Rims1 F0 data/Rims1_ODN_153_Rims1_F1.ab1
- Rims1 F0 data/Rims1_ODN_154_Rims1_F1.ab1
- Rims1 F0 data/Rims1_ODN_155_Rims1_F1.ab1
- Rims1 F0 data/Rims1_ODN_15_Rims1_F1.ab1
- Rims1 F0 data/Rims1_ODN_16_Rims1_F1.ab1
- Rims1 F0 data/Rims1_ODN_17_Rims1_F1.ab1
- Rims1 F0 data/Rims1_ODN_18_Rims1_F1.ab1
- Rims1 F0 data/Rims1_ODN_19_Rims1_F1.ab1
- Rims1 F0 data/Rims1_ODN_1_Rims1_F1.ab1
- Rims1 F0 data/Rims1_ODN_20_Rims1_F1.ab1
- Rims1 F0 data/Rims1_ODN_21_Rims1_F1.ab1
- Rims1 F0 data/Rims1_ODN_22_Rims1_F1.ab1
- Rims1 F0 data/Rims1_ODN_23_Rims1_F1.ab1
- Rims1 F0 data/Rims1_ODN_24_Rims1_F1.ab1
- Rims1 F0 data/Rims1_ODN_25_Rims1_F1.ab1
- Rims1 F0 data/Rims1_ODN_26_Rims1_F1.ab1
- Rims1 F0 data/Rims1_ODN_27_Rims1_F1.ab1
- Rims1 F0 data/Rims1_ODN_28_Rims1_F1.ab1
- Rims1 F0 data/Rims1_ODN_29_Rims1_F1.ab1
- Rims1 F0 data/Rims1_ODN_2_Rims1_F1.ab1
- Rims1 F0 data/Rims1_ODN_30_Rims1_F1.ab1
- Rims1 F0 data/Rims1_ODN_31_Rims1_F1.ab1
- Rims1 F0 data/Rims1_ODN_32_Rims1_F1.ab1
- Rims1 F0 data/Rims1_ODN_33_Rims1_F1.ab1
- Rims1 F0 data/Rims1_ODN_34_Rims1_F1.ab1
- Rims1 F0 data/Rims1_ODN_35_Rims1_F1.ab1
- Rims1 F0 data/Rims1_ODN_36_Rims1_F1.ab1
- Rims1 F0 data/Rims1_ODN_37_Rims1_F1.ab1
- Rims1 F0 data/Rims1_ODN_38_Rims1_F1.ab1
- Rims1 F0 data/Rims1_ODN_39_Rims1_F1.ab1
- Rims1 F0 data/Rims1_ODN_3_Rims1_F1.ab1
- Rims1 F0 data/Rims1_ODN_40_Rims1_F1.ab1
- Rims1 F0 data/Rims1_ODN_41_Rims1_F1.ab1
- Rims1 F0 data/Rims1_ODN_42_Rims1_F1.ab1
- Rims1 F0 data/Rims1_ODN_43_Rims1_F1.ab1
- Rims1 F0 data/Rims1_ODN_44_Rims1_F1.ab1
- Rims1 F0 data/Rims1_ODN_45_Rims1_F1.ab1
- Rims1 F0 data/Rims1_ODN_46_Rims1_F1.ab1
- Rims1 F0 data/Rims1_ODN_47_Rims1_F1.ab1
- Rims1 F0 data/Rims1_ODN_48_Rims1_F1.ab1
- Rims1 F0 data/Rims1_ODN_49_Rims1_F1.ab1
- Rims1 F0 data/Rims1_ODN_4_Rims1_F1.ab1
- Rims1 F0 data/Rims1_ODN_50_Rims1_F1.ab1
- Rims1 F0 data/Rims1_ODN_51_Rims1_F1.ab1
- Rims1 F0 data/Rims1_ODN_52_Rims1_F1.ab1
- Rims1 F0 data/Rims1_ODN_53_Rims1_F1.ab1
- Rims1 F0 data/Rims1_ODN_54_Rims1_F1.ab1
- Rims1 F0 data/Rims1_ODN_55_Rims1_F1.ab1
- Rims1 F0 data/Rims1_ODN_56_Rims1_F1.ab1
- Rims1 F0 data/Rims1_ODN_57_Rims1_F1.ab1
- Rims1 F0 data/Rims1_ODN_58_Rims1_F1.ab1
- Rims1 F0 data/Rims1_ODN_59_Rims1_F1.ab1
- Rims1 F0 data/Rims1_ODN_5_Rims1_F1.ab1
- Rims1 F0 data/Rims1_ODN_60_Rims1_F1.ab1
- Rims1 F0 data/Rims1_ODN_61_Rims1_F1.ab1
- Rims1 F0 data/Rims1_ODN_62_Rims1_F1.ab1
- Rims1 F0 data/Rims1_ODN_63_Rims1_F1.ab1
- Rims1 F0 data/Rims1_ODN_64_Rims1_F1.ab1
- Rims1 F0 data/Rims1_ODN_65_Rims1_F1.ab1
- Rims1 F0 data/Rims1_ODN_66_Rims1_F1.ab1
- Rims1 F0 data/Rims1_ODN_67_Rims1_F1.ab1
- Rims1 F0 data/Rims1_ODN_68_Rims1_F1.ab1
- Rims1 F0 data/Rims1_ODN_69_Rims1_F1.ab1
- Rims1 F0 data/Rims1_ODN_6_Rims1_F1.ab1
- Rims1 F0 data/Rims1_ODN_70_Rims1_F1.ab1
- Rims1 F0 data/Rims1_ODN_71_Rims1_F1.ab1
- Rims1 F0 data/Rims1_ODN_72_Rims1_F1.ab1
- Rims1 F0 data/Rims1_ODN_73_Rims1_F1.ab1
- Rims1 F0 data/Rims1_ODN_74_Rims1_F1.ab1
- Rims1 F0 data/Rims1_ODN_75_Rims1_F1.ab1
- Rims1 F0 data/Rims1_ODN_76_Rims1_F1.ab1
- Rims1 F0 data/Rims1_ODN_77_Rims1_F1.ab1
- Rims1 F0 data/Rims1_ODN_78_Rims1_F1.ab1
- Rims1 F0 data/Rims1_ODN_79_Rims1_F1.ab1
- Rims1 F0 data/Rims1_ODN_7_Rims1_F1.ab1
- Rims1 F0 data/Rims1_ODN_80_Rims1_F1.ab1
- Rims1 F0 data/Rims1_ODN_81_Rims1_F1.ab1
- Rims1 F0 data/Rims1_ODN_82_Rims1_F1.ab1
- Rims1 F0 data/Rims1_ODN_83_Rims1_F1.ab1
- Rims1 F0 data/Rims1_ODN_84_Rims1_F1.ab1
- Rims1 F0 data/Rims1_ODN_85_Rims1_F1.ab1
- Rims1 F0 data/Rims1_ODN_86_Rims1_F1.ab1
- Rims1 F0 data/Rims1_ODN_87_Rims1_F1.ab1
- Rims1 F0 data/Rims1_ODN_88_Rims1_F1.ab1
- Rims1 F0 data/Rims1_ODN_89_Rims1_F1.ab1
- Rims1 F0 data/Rims1_ODN_8_Rims1_F1.ab1
- Rims1 F0 data/Rims1_ODN_90_Rims1_F1.ab1
- Rims1 F0 data/Rims1_ODN_91_Rims1_F1.ab1
- Rims1 F0 data/Rims1_ODN_92_Rims1_F1.ab1
- Rims1 F0 data/Rims1_ODN_93_Rims1_F1.ab1
- Rims1 F0 data/Rims1_ODN_94_Rims1_F1.ab1
- Rims1 F0 data/Rims1_ODN_95_Rims1_F1.ab1
- Rims1 F0 data/Rims1_ODN_96_Rims1_F1.ab1
- Rims1 F0 data/Rims1_ODN_97_Rims1_F1.ab1
- Rims1 F0 data/Rims1_ODN_98_Rims1_F1.ab1
- Rims1 F0 data/Rims1_ODN_99_Rims1_F1.ab1
- Rims1 F0 data/Rims1_ODN_9_Rims1_F1.ab1
